# Supplementary material for: Planned Liver Stereotactic Body Radiotherapy for Residual Colorectal Cancer Liver Metastases After Surgery: A Single-Arm Retrospective Study
Source: Curr Oncol. 2025 Jun 12;32(6):347. doi: 10.3390/curroncol32060347 (PMC12191733; doi:10.3390/curroncol32060347)
Supplement: Supplementary file 1 [file curroncol-32-00347-s001.zip]

Archive with 1 entries (1 files):
- curroncol-3606167-supplementary.pdf
